# Supplementary material for: Characterization of white and red sorghum flour and their potential use for production of extrudate crisps
Source: PLoS One. 2020 Jun 23;15(6):e0234940. doi: 10.1371/journal.pone.0234940 (PMC7310728; doi:10.1371/journal.pone.0234940)
Supplement: S1 File — (XLSX) [file pone.0234940.s001.xlsx]

## Sheet: Milling
sorghum	day	TargetMoisture	ActualMoisture	TimeTempering	FlourYield	Moisture_grain
WS	1	16.5	16.51	20	52.8	14.1624
WS	2	16.5	16.43	19	55.25	13.9031
WS	3	15.5	14.76	20	69.04	13.1545
RS	1	16.5	14.79	19	60.01	15.5387
RS	2	16.5	14.79	20	56.19	14.7057
RS	3	16.5	16.06	19	54.87	14.4792

## Sheet: Flour_proximate
sorghum	day	Moisture	Drymatter	crudeprotein	crudefat	totalstarch	damagedstarch	tdf	ash	sulfur	phosphorus	potassium	magnesium	calcium	iron	manganese	copper	zinc
WS	1	11.93	88.07	10	2.3	84.24	11.12	2.6	1.14	0.09	0.36	0.35	0.15	0.01	29.5	20.2	2.5	13.5
WS	2	12.17	87.83	10.2	2.89	83.09	8.95	2.5	1.57	0.09	0.41	0.39	0.16	0.02	30.5	21.5	2.5	14.3
WS	3	11.79	88.21	9.66	2.87	84.11	8.13	2.3	1.08	0.09	0.37	0.36	0.16	0.02	26.8	18.8	2.1	11.8
RS	1	12.09	87.91	8.25	3.04	90.51	8.6	2.5	0.86	0.09	0.24	0.31	0.09	0.02	23.4	10.7	1.8	14.4
RS	2	11.94	88.06	8.36	2.8	86.63	9	2.6	1.24	0.09	0.34	0.35	0.15	0.02	30	16.3	1.9	14.6
RS	3	12.82	87.18	8.04	3.26	87.3	7.7	2.3	0.92	0.08	0.33	0.31	0.14	0.01	22.2	17.2	1.5	10.4

## Sheet: DSC
Sorghum	Day	InitialTemp	PeakTemp	ConclusionTemp	Enthalphy
WS	1	63.525	73.325	92.535	6.0975
WS	2	62.825	72.335	92.425	6.7275
WS	3	63.67	71.595	87.62	6.65
RS	1	67.625	74.63	86.915	6.3465
RS	2	66.105	73.575	90.325	6.4045
RS	3	65.95	73.465	89.775	6.3225

## Sheet: RVA
sorghm	day	peak	trough	BRD	FinalVisc	SetBack	PT	Pastemp
RS	1	4332	1921	2411	3787	1866	4.85	75
RS	1	3960	1692	2268	3526	1834	4.72	74.25
RS	1	4045	1755	2290	3657	1902	4.65	72.55
RS	2	3754	1544	2210	3351	1807	4.65	70.9
RS	2	3862	1681	2181	3487	1806	4.72	58.55
RS	2	3952	1578	2374	3405	1827	4.52	60.35
RS	3	3924	1664	2260	3486	1822	4.665	74.25
RS	3	4192	1658	2534	3654	1996	4.58	66.9
RS	3	4171	1612	2559	3455	1843	4.52	73.4
WS	1	3846	1655	2191	3384	1729	4.85	72.55
WS	1	3567	1417	2150	3113	1696	4.65	72.55
WS	1	3654	1541	2113	3206	1665	4.85	74.25
WS	2	3491	1409	2082	3169	1760	4.78	74.25
WS	2	3741	1554	2187	3300	1746	4.78	53.85
WS	2	3700	1565	2135	3276	1711	4.85	50.05
WS	3	3835	1540	2295	3353	1813	4.72	73.45
WS	3	4275	1546	2729	3509	1963	4.52	50.3
WS	3	3813	1589	2224	3313	124	4.85	74.85

## Sheet: Extrusion.
Sorghum	day	subsample	water	steam	dischargetemp	TMF	DieTemp	DiePressure	MotorLoad	SME (kwh/metric ton)	SME (kj/kg)	ibm	bdoe	bdod
Red	1	1	12.38	62.91	46.1111	161	120	300	34.455	35.0785	126.181	42.06	109	101.58
Red	1	2	12.07	61.8	46.6667	160.5	125	400	34.466	35.2645	126.851	41.67	106.8	103.46
Red	1	3	11.91	63.94	46.6667	160.5	126.667	400	34.313	34.1969	123.011	42.21	100	117.68
Red	2	1	12.26	58.49	46.6667	160	128.333	425	34.258	33.9206	122.017	40.7	111.5	107.09
Red	2	2	12.83	56.65	48.3333	160.2	128.333	425	36.3957	48.8221	175.619	40.42	108.6	106.85
Red	2	3	11.62	56.36	48.3333	159	127.222	425	33.677	30.0417	108.063	39.98	96.85	107.74
Red	3	1	12.16	59.92	46.6667	160.2	143.333	425	34.0826	32.6521	117.454	41.16	99	57
Red	3	2	11.97	56.81	47.7778	159.4	150.556	425	35.431	42.2894	152.12	40.22	59	61
Red	3	3	11.94	57.83	48.3333	159.6	156.111	425	34.5759	36.2364	130.347	40.5	65	67
White	1	1	11.53	61.28	48.3333	159.9	127.778	400	34.0497	32.483	116.845	41.37	110	108.3
White	1	2	11.11	63.21	47.7778	159.8	128.889	400	33.6441	29.6608	106.693	41.79	109.3	106.65
White	1	3	11.37	62.07	48.3333	159.9	129.444	425	33.6332	29.5654	106.351	41.55	104.35	103.43
White	2	1	10.45	56.72	44.4444	157.9	125.556	400	33.9072	31.8837	114.69	39.74	136.1	133.5
White	2	2	11.21	58.47	46.6667	159	125.556	400	34.3128	34.52	124.173	40.48	126.3	119.13
White	2	3	11.91	57.92	46.1111	159.6	126.667	400	33.8086	30.8518	110.978	40.52	140.95	137.8
White	3	1	11.72	56.04	50.5556	159	168.889	400	33.787	30.8138	110.841	39.92	85.95	81.53
White	3	2	11.84	58.22	50.5556	159.6	170	400	34.949	38.8518	139.755	40.59	71.75	73.67
White	3	3	11.72	58.08	50.5556	159.4	170.556	375	33.304	27.3476	98.3727	40.51	88.25	96.29

## Sheet: Crisp1
Sorghum	Day	Length	Width	Diameter	Weight	Expansion Ratio
White	1	14.46	6.78	8.21	0.0466	9.46544
White	1	14.54	6.55	8.69	0.0435	9.57047
White	1	14.93	5.17	8.09	0.0497	10.0908
White	1	14.14	5.58	8.65	0.0445	9.05114
White	1	12.8	5.48	7.81	0.0395	7.41693
White	1	15.42	6.62	8.2	0.0478	10.764
White	1	14.62	4.9	6.52	0.0394	9.67607
White	1	13.4	5.58	7.58	0.0397	8.12856
White	1	13.36	5.47	7.97	0.038	8.08011
White	1	14.19	4.93	8.34	0.0382	9.11526
White	1	12.47	5.82	7.64	0.044	7.03943
White	1	12.39	5.23	6.67	0.0384	6.94939
White	1	12.62	4.81	6.98	0.0338	7.2098
White	1	12.26	5.47	7	0.0455	6.80433
White	1	12.44	4.94	7.37	0.0445	7.0056
White	1	12.32	4.49	7.1	0.031	6.87109
White	1	12.64	5.28	8.36	0.0428	7.23267
White	1	12.91	4.67	7.23	0.0322	7.54496
White	1	12.27	5.32	6.71	0.0362	6.81543
White	1	11.57	4.56	6.94	0.0307	6.05998
White	1	15.52	5.84	9.16	0.0488	10.904
White	1	12.76	5.62	8.85	0.0464	7.37065
White	1	14.39	5.37	8.1	0.0424	9.37402
White	1	13.65	5.44	8.62	0.0469	8.4347
White	1	15.01	5.21	8.49	0.0427	10.1992
White	1	14.3	5.25	7.52	0.0382	9.25713
White	1	13.84	5.22	7.5	0.0412	8.67115
White	1	14.07	5.89	8.29	0.046	8.96174
White	1	12.71	4.47	7.41	0.033	7.313
White	1	13.37	5.68	7.28	0.036	8.09221
White	1	13.9	5.44	8.96	0.0382	8.74649
White	1	12.2	5.11	7.55	0.042	6.73789
White	1	12.53	5.43	7.5	0.04	7.10733
White	1	13.04	5.27	7.42	0.0327	7.69767
White	1	12.19	5.05	7.53	0.0386	6.72685
White	1	13.68	4.67	6.97	0.0372	8.47182
White	1	12.96	6.34	8.2	0.0481	7.60351
White	1	12.62	5.37	8.55	0.0351	7.2098
White	1	12.38	4.89	7.56	0.0391	6.93818
White	1	12.49	4.66	6.24	0.0318	7.06202
White	1	13.22	4.63	7.47	0.0358	7.91165
White	1	13.93	5.87	8.59	0.0418	8.78429
White	1	13.16	4.34	6.98	0.0367	7.84
White	1	12.77	5.99	7.34	0.0401	7.3822
White	1	13.22	5.5	8	0.0402	7.91165
White	1	12.77	5.39	7.48	0.0395	7.3822
White	1	15.72	5.66	7.9	0.045	11.1869
White	1	12.57	5.1	7.76	0.0335	7.15278
White	1	13.63	4.53	7.36	0.0376	8.41
White	1	13.33	4.44	7.12	0.0351	8.04386
White	1	12.18	6.01	6.89	0.0453	6.71582
White	1	11.94	4.62	7.55	0.0344	6.45376
White	1	12.1	4.43	7.4	0.0366	6.62789
White	1	14.05	6.1	7.95	0.0446	8.93628
White	1	11.94	4.33	7.5	0.034	6.45376
White	1	12.89	5.52	6.91	0.0359	7.5216
White	1	12.44	5.26	7.56	0.0347	7.0056
White	1	13.64	5.29	7.14	0.0415	8.42234
White	1	12.78	5.83	7.86	0.0448	7.39377
White	1	13.83	3.88	6.83	0.0326	8.65862
White	2	12.5	3.1	7.13	0.028	7.07334
White	2	10.82	2.57	5.69	0.021	5.29979
White	2	9.02	2.37	5.41	0.0183	3.68313
White	2	9.45	2.9	5.48	0.0244	4.04267
White	2	10.01	2.68	5.71	0.0222	4.53599
White	2	10.16	2.42	5.67	0.0229	4.67296
White	2	10.91	3	7.12	0.0266	5.38833
White	2	11.74	3.23	6.41	0.02	6.23937
White	2	11.93	3.51	6.71	0.0276	6.44296
White	2	9.61	2.81	6.47	0.023	4.18072
White	2	11.91	3.55	6.64	0.0314	6.42137
White	2	11.07	3.14	6.29	0.0287	5.54753
White	2	11.29	3.02	6.12	0.0243	5.77022
White	2	10.64	2.84	5.57	0.0231	5.12493
White	2	12.48	3.34	5.45	0.0226	7.05072
White	2	11.46	3.49	7.26	0.0294	5.9453
White	2	11.88	3.53	6.54	0.0241	6.38906
White	2	9.98	3.21	5.98	0.0247	4.50885
White	2	11.82	2.69	5.77	0.02227	6.32469
White	2	10.55	3.09	6.25	0.0249	5.03859
White	2	11.23	3.73	6.66	0.0268	5.70905
White	2	11.19	3.1	6.01	0.0219	5.66845
White	2	10.89	5.11	7.58	0.0267	5.36859
White	2	10.96	2.8	6.13	0.0213	5.43783
White	2	11.14	3.82	6.35	0.0262	5.61791
White	2	11.09	3.87	6.82	0.0268	5.56759
White	2	10.9	3.17	6.7	0.0254	5.37845
White	2	11.4	3.03	5.82	0.022	5.88321
White	2	10.28	2.58	5.96	0.0212	4.78399
White	2	10.37	3.04	6.15	0.026	4.86813
White	2	10.96	3.45	7.03	0.0246	5.43783
White	2	12.29	3.2	6.57	0.0295	6.83767
White	2	11.82	3.15	6.54	0.0239	6.32469
White	2	10.95	2.99	5.87	0.0228	5.42791
White	2	11.04	2.51	5.75	0.0195	5.5175
White	2	11.24	3.29	6.67	0.0255	5.71922
White	2	12.44	3.12	6.49	0.0259	7.0056
White	2	10.76	2.81	6.12	0.0201	5.24118
White	2	10.15	3.18	6.91	0.0279	4.66376
White	2	10.29	2.85	5.56	0.0198	4.7933
White	2	9.5	3.32	6.45	0.024	4.08556
White	2	11.45	3.05	5.9	0.0248	5.93493
White	2	13.57	3.7	5.82	0.0236	8.33612
White	2	13.11	2.84	5.82	0.0247	7.78054
White	2	10.88	3.04	6.4	0.0259	5.35873
White	2	10.56	2.89	5.93	0.0255	5.04815
White	2	10.43	2.34	6.11	0.0214	4.92462
White	2	9.54	3.18	6.38	0.025	4.12004
White	2	11.22	3.13	7.07	0.0288	5.69889
White	2	9.74	2.94	5.94	0.025	4.29459
White	2	9.91	3.27	6.4	0.0281	4.44582
White	2	10.25	2.84	5.31	0.0234	4.75611
White	2	10.56	3.07	6.49	0.0257	5.04815
White	2	12.09	2.36	6.22	0.021	6.61694
White	2	10.74	3.34	6.44	0.0244	5.22171
White	2	11.26	3.01	6.82	0.026	5.73959
White	2	11.79	2.55	5.99	0.0228	6.29263
White	2	11.36	3.01	6.65	0.0289	5.84199
White	2	12.68	2.71	6.55	0.0225	7.27852
White	2	11.16	3.49	6.75	0.027	5.6381
White	3	13.31	3.77	6.7	0.0264	8.01974
White	3	12.99	3.61	6.66	0.0248	7.63876
White	3	13.29	3.47	7.01	0.0255	7.99566
White	3	12.76	3.59	6.62	0.0249	7.37065
White	3	12.74	3.35	6.74	0.0266	7.34756
White	3	12.87	4.12	6.51	0.0286	7.49828
White	3	12.93	4.62	7.86	0.0297	7.56835
White	3	12.91	4.14	7.4	0.0281	7.54496
White	3	12.84	3.65	6.81	0.0239	7.46336
White	3	12.58	3.18	6.92	0.022	7.16416
White	3	11.82	3.21	6.67	0.024	6.32469
White	3	11.54	3.3	7.75	0.0236	6.02859
White	3	13.2	3.73	6.81	0.0247	7.88773
White	3	12.65	3.53	6.89	0.0242	7.24411
White	3	13.03	3.47	6.75	0.0242	7.68587
White	3	11.89	3.6	6.44	0.0249	6.39982
White	3	12.46	3.42	6.54	0.0259	7.02814
White	3	12.7	3.88	6.82	0.0243	7.30149
White	3	11.75	3.16	6.14	0.023	6.25
White	3	11.62	3.27	6.38	0.0216	6.11247
White	3	13.64	3.36	7.1	0.0209	8.42234
White	3	12.35	3.65	7.41	0.0207	6.90459
White	3	12.43	3.28	6.95	0.0243	6.99434
White	3	12.86	3.79	6.35	0.0244	7.48663
White	3	13.29	3.17	6.19	0.0197	7.99566
White	3	13.03	3.69	7.15	0.0256	7.68587
White	3	12.9	3.88	6.85	0.0248	7.53327
White	3	12.45	4.2	7.07	0.024	7.01686
White	3	12.7	3.77	6.97	0.0228	7.30149
White	3	12.87	3.44	6.69	0.0208	7.49828
White	3	12.58	4.32	7.31	0.0237	7.16416
White	3	12.66	3.8	7.17	0.0238	7.25557
White	3	12.82	3.31	7.6	0.0221	7.44013
White	3	12.76	3.85	6.72	0.019	7.37065
White	3	12.33	2.89	7.02	0.0212	6.88225
White	3	13.59	3.81	7.49	0.0246	8.36071
White	3	12.28	4.06	6.75	0.0238	6.82655
White	3	12.25	3.22	6.28	0.0231	6.79323
White	3	12.02	3.25	6.92	0.0199	6.54053
White	3	12.23	3.47	6.19	0.0211	6.77107
White	3	12.06	2.99	6.43	0.0187	6.58414
White	3	13	4.01	7.11	0.0227	7.65052
White	3	12.87	3.54	6.82	0.0237	7.49828
White	3	12.11	3.08	6.34	0.0209	6.63885
White	3	12.74	3.73	7.42	0.0233	7.34756
White	3	12.41	3.47	7.06	0.0272	6.97185
White	3	12.4	3.41	6.89	0.023	6.96062
White	3	11.47	3.68	7.29	0.0278	5.95568
White	3	11.48	4.76	6.24	0.0238	5.96607
White	3	12.72	3.56	6.26	0.0236	7.32451
White	3	12.12	3.63	7.67	0.0216	6.64981
White	3	11.81	3.09	6.19	0.0198	6.31399
White	3	11.71	3.86	6.88	0.0248	6.20752
White	3	13.04	3.85	6.49	0.0259	7.69767
White	3	12.65	3.45	6.98	0.021	7.24411
White	3	12.03	2.76	6	0.0163	6.55142
White	3	12.35	2.92	6.6	0.0195	6.90459
White	3	10.83	3.34	6.57	0.0202	5.30959
White	3	12.93	3.34	6.52	0.0222	7.56835
White	3	11.41	3.65	6.69	0.0231	5.89353
Red	1	12.55	6.56	8.12	0.0531	7.13004
Red	1	13.22	6.74	7.71	0.0513	7.91165
Red	1	14.46	6.23	9.46	0.0525	9.46544
Red	1	14.04	6.49	7.1	0.0555	8.92357
Red	1	13.76	6.69	6.76	0.043	8.57119
Red	1	13.67	6.32	7.83	0.0547	8.45943
Red	1	13.2	7.21	8.37	0.0526	7.88773
Red	1	13.45	6.39	7.02	0.0439	8.18934
Red	1	12.89	7.64	8.23	0.0567	7.5216
Red	1	12.92	6.74	8.01	0.0567	7.55665
Red	1	14.74	6.88	8.23	0.0574	9.83556
Red	1	11.99	7.34	8.94	0.0584	6.50793
Red	1	13.18	7.36	7.47	0.0562	7.86385
Red	1	13.14	6.39	7.49	0.0533	7.81619
Red	1	13.49	4.64	6.55	0.0431	8.23812
Red	1	12.4	6.6	8.17	0.0481	6.96062
Red	1	13.64	3.47	6.99	0.0279	8.42234
Red	1	13.64	5.91	6.72	0.0372	8.42234
Red	1	12.71	5.56	5.99	0.0422	7.313
Red	1	11.87	5.47	7.26	0.0418	6.37831
Red	1	12.29	4.7	6.81	0.0352	6.83767
Red	1	13.29	5.5	6.74	0.0403	7.99566
Red	1	12.39	4.48	6.59	0.0302	6.94939
Red	1	12.33	4.86	6.64	0.0334	6.88225
Red	1	13	4.27	6.36	0.04	7.65052
Red	1	13.76	5.54	7.75	0.0382	8.57119
Red	1	12.87	4.84	6.41	0.0323	7.49828
Red	1	12.01	4.38	6.72	0.0314	6.52966
Red	1	13.08	4.7	6.42	0.0345	7.74497
Red	1	12.35	4.53	7.17	0.0372	6.90459
Red	1	12.21	4.22	6.08	0.031	6.74894
Red	1	12.84	4.42	5.92	0.0288	7.46336
Red	1	11.81	5.48	6.81	0.0364	6.31399
Red	1	12.55	5.27	5.8	0.0372	7.13004
Red	1	11.78	4.24	6.18	0.0288	6.28196
Red	1	12.45	5.47	7.14	0.0278	7.01686
Red	1	14.1	5.21	6.22	0.0311	9
Red	1	12.83	5.02	6.52	0.0436	7.45174
Red	1	11.8	4.82	6.65	0.0349	6.3033
Red	1	12.72	4.15	6.1	0.0316	7.32451
Red	1	13.49	4.64	7.19	0.0402	8.23812
Red	1	13.95	5.24	7.1	0.0442	8.80953
Red	1	12.04	6.45	7.88	0.0509	6.56232
Red	1	13.14	5.27	6.68	0.0395	7.81619
Red	1	12.14	5.4	5.91	0.0393	6.67178
Red	1	12.51	5.13	6.88	0.0368	7.08466
Red	1	12.02	5.12	7.79	0.0447	6.54053
Red	1	11.25	4.85	8.19	0.0405	5.7294
Red	1	13.78	5.36	6.57	0.036	8.59612
Red	1	13.19	4.82	7.38	0.0399	7.87579
Red	1	14.41	5.3	7.28	0.0398	9.4001
Red	1	13.29	4.94	5.6	0.0356	7.99566
Red	1	11.32	5.36	7.21	0.0463	5.80092
Red	1	11.19	4.47	7.17	0.0333	5.66845
Red	1	13.41	4.92	6.65	0.0419	8.1407
Red	1	11.8	5.69	6.25	0.0438	6.3033
Red	1	11.61	4	6.42	0.0302	6.10195
Red	1	12.22	4.44	6.95	0.0397	6.76
Red	1	10.93	4.02	6.41	0.0336	5.4081
Red	1	10.98	4.56	5.79	0.0379	5.45769
Red	2	10.91	3.13	6.23	0.0235	5.38833
Red	2	12.21	3.14	6.53	0.0268	6.74894
Red	2	11.02	3.08	6.59	0.0226	5.49753
Red	2	10.82	3.27	6.48	0.0217	5.29979
Red	2	11.99	2.93	6.32	0.0203	6.50793
Red	2	10.82	3.21	6.39	0.0219	5.29979
Red	2	11.01	2.93	6.35	0.0208	5.48756
Red	2	12.03	3.31	6.51	0.0238	6.55142
Red	2	10.79	2.75	6.18	0.0215	5.27044
Red	2	11	3.09	6.32	0.0212	5.47759
Red	2	11.25	2.62	6.25	0.0222	5.7294
Red	2	11.32	2.76	6.38	0.0238	5.80092
Red	2	10.79	2.73	6.2	0.0201	5.27044
Red	2	12.1	2.6	5.89	0.0226	6.62789
Red	2	10.85	2.66	6.03	0.0207	5.32922
Red	2	10.66	2.64	5.23	0.0209	5.14421
Red	2	12.26	2.42	5.55	0.0194	6.80433
Red	2	10.25	3.59	5.61	0.0248	4.75611
Red	2	10.92	2.54	6.58	0.0223	5.39821
Red	2	10.77	2.53	5.99	0.0224	5.25092
Red	2	11.36	3.86	6.78	0.0245	5.84199
Red	2	11.25	2.92	6.33	0.0218	5.7294
Red	2	9.71	2.65	5.99	0.0183	4.26818
Red	2	10.46	3.29	6.1	0.0222	4.95299
Red	2	10.41	2.69	5.71	0.0201	4.90575
Red	2	11.4	2.78	6.14	0.023	5.88321
Red	2	11.28	2.63	6	0.02	5.76
Red	2	10.85	2.73	6.4	0.027	5.32922
Red	2	10.22	3.23	6.89	0.021	4.72831
Red	2	12.54	3.04	6.84	0.022	7.11868
Red	2	10.64	3.28	6.21	0.0215	5.12493
Red	2	11.67	3.4	6.99	0.0261	6.16518
Red	2	11.97	2.8	6.54	0.0224	6.48623
Red	2	10.39	3.17	6.09	0.0186	4.88692
Red	2	0.76	3.46	5.59	0.0237	0.0261476
Red	2	10.56	3.22	6.79	0.0224	5.04815
Red	2	11.22	2.85	5.9	0.0201	5.69889
Red	2	10.97	3.01	6.24	0.022	5.44775
Red	2	10.43	2.81	5.69	0.0191	4.92462
Red	2	10.29	2.64	5.61	0.0199	4.7933
Red	2	11.51	3.09	6.76	0.0234	5.99729
Red	2	11.11	2.72	5.99	0.0184	5.58769
Red	2	12.1	2.94	6.73	0.0253	6.62789
Red	2	11.55	3.21	6.57	0.197	6.03904
Red	2	10.84	2.86	6	0.0173	5.3194
Red	2	11.47	3.45	6.47	0.0227	5.95568
Red	2	11.75	3.41	6.81	0.0225	6.25
Red	2	11.27	2.81	6.87	0.0223	5.74979
Red	2	10.16	2.57	5.75	0.0182	4.67296
Red	2	10.48	2.86	6.52	0.0208	4.97195
Red	2	10.17	2.77	6.26	0.0215	4.68216
Red	2	12.23	2.93	6.14	0.0221	6.77107
Red	2	10.14	2.57	5.44	0.0195	4.65458
Red	2	10.72	2.75	6.56	0.0216	5.20228
Red	2	11.2	2.7	6.23	0.0231	5.67859
Red	2	10.33	2.82	5.75	0.0195	4.83064
Red	2	12.02	2.59	6.63	0.0222	6.54053
Red	2	10.84	3.37	6.5	0.0221	5.3194
Red	2	10.43	3.2	5.89	0.0221	4.92462
Red	2	11.6	3.03	6.65	0.0242	6.09144
Red	3	12.33	3.3	6.52	0.0236	6.88225
Red	3	11.34	2.75	6.44	0.0215	5.82144
Red	3	12.26	2.96	6.36	0.0216	6.80433
Red	3	11.21	3.13	6.83	0.0234	5.68873
Red	3	12.84	3.46	7.02	0.0257	7.46336
Red	3	11.83	3.45	7.71	0.0238	6.3354
Red	3	12.62	2.96	6.38	0.0227	7.2098
Red	3	12.44	3.55	6.18	0.0246	7.0056
Red	3	13.35	3.64	8.18	0.0274	8.06802
Red	3	12.12	2.85	6.53	0.0216	6.64981
Red	3	12.61	3.3	7.8	0.0234	7.19837
Red	3	11.93	3.39	6.26	0.0226	6.44296
Red	3	12.78	3.53	6.81	0.0248	7.39377
Red	3	11.95	2.96	6.14	0.0204	6.46458
Red	3	11.79	2.79	5.79	0.0202	6.29263
Red	3	12.2	2.96	7.41	0.0244	6.73789
Red	3	11.67	3.16	7.2	0.0252	6.16518
Red	3	11.27	3.01	7.48	0.0218	5.74979
Red	3	11.7	3.14	6.8	0.0227	6.19692
Red	3	11.74	3.27	6.88	0.0293	6.23937
Red	3	15.11	4.95	8.58	0.315	10.3355
Red	3	13.63	4.72	7.93	0.0305	8.41
Red	3	15.86	4.66	7.8	0.0317	11.387
Red	3	14.35	4.2	7.73	0.0283	9.32198
Red	3	14.58	4.45	8.44	0.0291	9.6232
Red	3	14.93	5.38	8.15	0.0354	10.0908
Red	3	13.19	5.13	9.14	0.034	7.87579
Red	3	13.92	4.44	7.93	0.0282	8.77168
Red	3	12.42	4.83	8	0.0259	6.98309
Red	3	14.48	4.86	8.32	0.0321	9.49164
Red	3	13.65	4.32	7.6	0.0278	8.4347
Red	3	15.9	4.53	8.6	0.0321	11.4445
Red	3	13.55	3.5	7.48	0.0265	8.31157
Red	3	14	4.07	8.19	0.036	8.87279
Red	3	12.38	4.33	7.76	0.0285	6.93818
Red	3	13.81	5.67	8.64	0.0329	8.63359
Red	3	12.82	4.56	7.91	0.0263	7.44013
Red	3	13.32	3.85	7.44	0.0273	8.0318
Red	3	13.86	4.05	8.03	0.0265	8.69622
Red	3	14.09	3.97	7.56	0.0269	8.98724
Red	3	15.48	4.24	8.22	0.0305	10.8479
Red	3	13.44	4.05	7.54	0.0271	8.17717
Red	3	14.33	3.49	7.61	0.0253	9.29601
Red	3	14.44	4.1	8.09	0.031	9.43928
Red	3	14.74	4.16	8.3	0.0256	9.83556
Red	3	14.02	4.27	7.84	0.0288	8.89816
Red	3	13.16	4.59	7.61	0.0283	7.84
Red	3	14.23	3.95	7.8	0.0295	9.16672
Red	3	14.29	3.83	7.59	0.031	9.24419
Red	3	13.85	4.27	7.9	0.0286	8.68368
Red	3	14.82	4.04	7.88	0.0281	9.94262
Red	3	13.87	3.98	8.1	0.0263	8.70878
Red	3	14.4	3.21	7.12	0.0286	9.38705
Red	3	14.02	3.66	7.67	0.0253	8.89816
Red	3	13.93	3.67	7.26	0.0303	8.78429
Red	3	14.43	4.31	7.89	0.0219	9.42621
Red	3	13	4.02	6.71	0.0285	7.65052
Red	3	14.36	3.63	7.23	0.0252	9.33498
Red	3	14.14	4.98	8.26	0.0266	9.05114
Red	3	15.18	3.83	7.09	0.0266	10.4315

## Sheet: CrispTexture
Sorghum	Day	Meanforce (N)	Hardness (N)	Crispness	Dropoff	Toughness
Red	1	10.584	13.4211	88	0.156	7.34
Red	1	13.4358	14.0699	73	0.226	8.391
Red	1	9.2218	13.0252	66	0.115	5.78
Red	1	10.5977	14.1453	75	0.135	7.629
Red	1	13.6612	24.2991	77	0.159	9.082
Red	1	14.2688	14.5432	75	0.145	9.658
Red	1	10.29	12.0971	61	0.172	5.976
Red	1	7.105	7.1344	56	0.147	3.862
Red	1	11.417	11.6816	52	0.141	5.075
Red	1	7.5754	11.7776	72	0.121	4.426
Red	1	8.575	9.50404	73	0.12	4.834
Red	1	1.0535	15.0009	67	0.124	5.686
Red	1	12.2794	12.8282	55	0.153	5.167
Red	1	11.3386	13.6935	47	0.197	4.692
Red	1	16.5816	16.2847	75	0.157	10.341
Red	1	11.8286	12.8125	69	0.186	6.46
Red	1	15.8172	17.6331	67	0.17	9.2
Red	1	9.3982	9.69612	65	0.122	5.23
Red	1	10.6428	10.3586	67	0.13	6.202
Red	1	9.0454	10.8535	55	0.12	4.698
Red	1	11.662	11.2945	60	0.129	6.038
Red	2	20.3056	18.6817	21	0.255	5.378
Red	2	12.9066	8.79844	47	0.179	4.584
Red	2	8.3594	8.65536	40	0.14	3.746
Red	2	16.9344	18.0095	33	1.73	6.098
Red	2	22.5106	19.2991	25	0.266	6.65
Red	2	14.112	18.8748	37	0.148	5.154
Red	2	20.139	19.9479	30	0.195	6.925
Red	2	19.4824	17.4117	32	0.16	5.627
Red	2	13.6416	14.0767	31	0.187	5.226
Red	2	19.1394	14.9832	23	0.194	5.341
Red	2	15.484	20.0792	22	0.236	4.409
Red	2	14.1316	15.6496	35	0.199	4.91
Red	2	22.197	20.8573	32	0.182	6.659
Red	2	13.5142	16.1357	31	0.174	4.785
Red	2	0.22834	10.1361	42	0.093	3.401
Red	2	0.19502	10.2028	31	0.118	5.054
Red	2	0.25284	22.6498	32	0.179	5.684
Red	2	0.21462	13.3603	37	0.156	5.01
Red	2	0.23912	15.3223	33	0.177	5.783
Red	2	0.20384	9.66476	38	0.156	5.191
Red	2	0.22246	13.5554	29	0.133	4.177
Red	3	22.0402	19.7676	29	0.152	6.105
Red	3	16.5228	20.9328	33	0.182	5.581
Red	3	17.738	14.2864	27	0.22	5.376
Red	3	15.5428	13.7866	31	0.143	5.1
Red	3	23.0202	20.5918	23	0.228	6.543
Red	3	18.1202	12.9017	30	0.183	5.675
Red	3	17.5224	15.1635	33	0.126	5.56
Red	3	13.7298	11.223	40	0.078	7.08
Red	3	17.5518	11.1152	42	0.07	7.335
Red	3	20.3154	13.379	40	0.102	8.55
Red	3	17.0422	16.7551	38	0.14	5.869
Red	3	18.8944	18.5004	36	0.09	8.049
Red	3	19.845	16.5012	37	0.1	7.442
Red	3	20.9426	15.5781	27	0.06	8.621
Red	3	14.1512	9.53736	41	0.111	5.558
Red	3	12.7596	1.67482	41	0.122	6.082
Red	3	18.0026	11.4866	37	0.112	6.712
Red	3	18.5122	12.7018	37	0.116	7.66
Red	3	16.7482	11.8894	32	0.196	5.817
Red	3	15.9936	18.3995	31	0.139	5.915
Red	3	19.3942	14.9646	35	0.123	7.837
White	1	5.1352	6.2671	76	0.094	3.185
White	1	7.938	1.3769	70	0.18	4.545
White	1	6.7522	8.46426	78	0.107	3.651
White	1	7.7322	10.6203	86	0.112	4.498
White	1	6.6934	6.81002	70	0.104	3.468
White	1	0.99666	1.28772	79	0.106	5.078
White	1	8.3398	8.04482	72	0.102	4.684
White	1	5.488	6.49936	82	0.106	3.571
White	1	8.1732	9.54618	75	0.106	4.282
White	1	8.7122	9.0797	76	0.132	5.342
White	1	8.7024	9.26688	75	0.115	4.607
White	1	8.9768	10.386	81	0.152	5.53
White	1	9.114	8.58284	61	0.126	4.14
White	1	9.0356	12.1814	63	0.165	4.548
White	1	7.0756	10.2361	94	0.105	4.346
White	1	9.2806	8.92682	83	0.108	5.736
White	1	5.9094	5.488	75	0.096	3.408
White	1	8.4868	12.3509	74	0.14	4.653
White	1	6.9286	8.18496	69	0.102	4.024
White	1	9.9666	10.4723	57	0.154	4.255
White	1	8.967	8.624	58	0.108	4.432
White	2	16.9246	14.1091	33	0.23	5.079
White	2	17.9536	19.5549	33	0.167	4.561
White	2	14.8764	10.9397	36	0.181	5.39
White	2	16.4346	19.306	24	0.236	3.864
White	2	14.5236	16.9305	32	0.227	5
White	2	32.2322	22.295	19	0.169	7.169
White	2	13.5534	16.0563	44	0.14	4.542
White	2	15.7094	13.7396	39	0.122	4.696
White	2	12.201	13.5965	48	0.143	4.539
White	2	16.3366	14.2521	34	0.158	4.558
White	2	11.0936	9.63046	45	0.116	3.927
White	2	15.8074	11.7306	37	0.139	4.75
White	2	20.0018	13.6171	30	0.171	5.694
White	2	13.475	12.3235	38	0.142	4.473
White	2	14.2492	15.4134	36	0.243	4.211
White	2	8.2712	11.4836	44	0.111	2.783
White	2	14.0924	13.4711	37	0.216	4.572
White	2	14.0532	16.9863	38	0.181	3.986
White	2	11.6718	10.6183	38	0.192	4.08
White	2	13.5338	8.90624	41	0.183	4.599
White	2	9.114	7.01582	51	0.127	3.048
White	3	23.9414	18.6661	28	0.16	8.526
White	3	23.1672	12.9135	25	0.141	8.75
White	3	19.3452	14.601	32	0.109	8.16
White	3	23.4612	24.6754	26	0.155	7.67
White	3	20.5408	12.7371	32	0.132	8.331
White	3	22.638	20.8064	24	0.111	8.478
White	3	29.0864	22.2352	26	0.129	10.255
White	3	21.1876	16.9736	28	0.134	6.69
White	3	21.07	15.2047	33	0.117	7.33
White	3	26.9892	21.6825	33	0.108	8.811
White	3	23.618	16.5091	27	0.089	7.218
White	3	12.4362	12.5744	34	0.122	7.347
White	3	28.322	16.1445	19	0.157	8.758
White	3	18.4044	16.4346	32	0.11	7.455
White	3	27.4988	16.8109	32	0.158	8.599
White	3	25.1566	13.7288	26	0.161	7.567
White	3	21.9324	12.7155	36	0.112	7.387
White	3	22.5204	11.516	34	0.18	8.365
White	3	26.6658	20.2938	29	0.152	8.38
White	3	27.6556	18.6141	25	0.213	9.081
White	3	20.5898	15.4232	25	0.155	6.356
